# Supplementary material for: ICG Lymphography Confirms the Presence of an Alternative Lymph Drainage Pathway Following Long-Term Manual Therapy: A Case for Preserving Traditional MLD Approaches
Source: Reports (MDPI). 2025 May 6;8(2):63. doi: 10.3390/reports8020063 (PMC12196954; doi:10.3390/reports8020063)
Supplement: Supplementary file 1 [file reports-08-00063-s001.zip]

Archive with 1 entries (1 files):
- reports-3588514-supplementary.pdf
